# Supplementary material for: miRNA-Based Rapid Differentiation of Purified Neurons from hPSCs Advancestowards Quick Screening for Neuronal Disease Phenotypes In Vitro
Source: Cells. 2020 Feb 25;9(3):532. doi: 10.3390/cells9030532 (PMC7140514; doi:10.3390/cells9030532)
Supplement: Supplementary file 1 [file cells-09-00532-s001.zip]

Archive with 1 entries (1 files):
- SupplementaryMaterials_RevisedVer._MI.pptx
